# Supplementary material for: DnaJC7 specifically regulates tau seeding
Source: eLife. 2023 Jun 30;12:e86936. doi: 10.7554/eLife.86936 (PMC10473839; doi:10.7554/eLife.86936)
Supplement: Figure 2—figure supplement 1—source data 1. [file elife-86936-fig2-figsupp1-data1.zip]

Archive with 7 entries (6 files):
- Figure 2 - Supplement 1 - Source Data 1/
- Figure 2 - Supplement 1 - Source Data 1/.DS_Store
- __MACOSX/Figure 2 - Supplement 1 - Source Data 1/._.DS_Store
- Figure 2 - Supplement 1 - Source Data 1/Figure 2 - Supplement 1 - Uncropped Original.tif
- __MACOSX/Figure 2 - Supplement 1 - Source Data 1/._Figure 2 - Supplement 1 - Uncropped Original.tif
- Figure 2 - Supplement 1 - Source Data 1/Figure 2 - Supplement 1 - Uncropped Labelled.pdf
- __MACOSX/Figure 2 - Supplement 1 - Source Data 1/._Figure 2 - Supplement 1 - Uncropped Labelled.pdf
