# Supplementary material for: DnaJC7 specifically regulates tau seeding
Source: eLife. 2023 Jun 30;12:e86936. doi: 10.7554/eLife.86936 (PMC10473839; doi:10.7554/eLife.86936)
Supplement: Figure 3—figure supplement 1—source data 1. [file elife-86936-fig3-figsupp1-data1.zip]

Archive with 29 entries (26 files):
- Figure 3 - Supplement 1 - Source Data 1/
- Figure 3 - Supplement 1 - Source Data 1/Uncropped Labelled/
- Figure 3 - Supplement 1 - Source Data 1/.DS_Store
- __MACOSX/Figure 3 - Supplement 1 - Source Data 1/._.DS_Store
- Figure 3 - Supplement 1 - Source Data 1/Uncropped Originals/
- Figure 3 - Supplement 1 - Source Data 1/Uncropped Labelled/.DS_Store
- __MACOSX/Figure 3 - Supplement 1 - Source Data 1/Uncropped Labelled/._.DS_Store
- Figure 3 - Supplement 1 - Source Data 1/Uncropped Labelled/Panel C - DnaJC7 blot.pdf
- __MACOSX/Figure 3 - Supplement 1 - Source Data 1/Uncropped Labelled/._Panel C - DnaJC7 blot.pdf
- Figure 3 - Supplement 1 - Source Data 1/Uncropped Labelled/Panel C - GAPDH blot.pdf
- __MACOSX/Figure 3 - Supplement 1 - Source Data 1/Uncropped Labelled/._Panel C - GAPDH blot.pdf
- Figure 3 - Supplement 1 - Source Data 1/Uncropped Labelled/Panel C - DnaJB6 blot.pdf
- __MACOSX/Figure 3 - Supplement 1 - Source Data 1/Uncropped Labelled/._Panel C - DnaJB6 blot.pdf
- Figure 3 - Supplement 1 - Source Data 1/Uncropped Labelled/Panel C - Tubulin blot.pdf
- __MACOSX/Figure 3 - Supplement 1 - Source Data 1/Uncropped Labelled/._Panel C - Tubulin blot.pdf
- Figure 3 - Supplement 1 - Source Data 1/Uncropped Originals/Panel C - DnaJB6 blot.tif
- __MACOSX/Figure 3 - Supplement 1 - Source Data 1/Uncropped Originals/._Panel C - DnaJB6 blot.tif
- Figure 3 - Supplement 1 - Source Data 1/Uncropped Originals/.DS_Store
- __MACOSX/Figure 3 - Supplement 1 - Source Data 1/Uncropped Originals/._.DS_Store
- Figure 3 - Supplement 1 - Source Data 1/Uncropped Originals/Panel C - GAPDH blot.tif
- __MACOSX/Figure 3 - Supplement 1 - Source Data 1/Uncropped Originals/._Panel C - GAPDH blot.tif
- Figure 3 - Supplement 1 - Source Data 1/Uncropped Originals/Panel C - DnaJC7 blot.tif
- __MACOSX/Figure 3 - Supplement 1 - Source Data 1/Uncropped Originals/._Panel C - DnaJC7 blot.tif
- Figure 3 - Supplement 1 - Source Data 1/Uncropped Originals/Panel C - Tubulin blot.sgd
- Figure 3 - Supplement 1 - Source Data 1/Uncropped Originals/Panel C - GAPDH blot.sgd
- Figure 3 - Supplement 1 - Source Data 1/Uncropped Originals/Panel C - DnaJB6 blot.sgd
- Figure 3 - Supplement 1 - Source Data 1/Uncropped Originals/Panel C - Tubulin blot.tif
- __MACOSX/Figure 3 - Supplement 1 - Source Data 1/Uncropped Originals/._Panel C - Tubulin blot.tif
- Figure 3 - Supplement 1 - Source Data 1/Uncropped Originals/Panel C - DnaJC7 blot.sgd
