# Supplementary material for: DnaJC7 specifically regulates tau seeding
Source: eLife. 2023 Jun 30;12:e86936. doi: 10.7554/eLife.86936 (PMC10473839; doi:10.7554/eLife.86936)
Supplement: Figure 5—figure supplement 1—source data 1. [file elife-86936-fig5-figsupp1-data1.zip]

Archive with 25 entries (22 files):
- Figure 5 - Supplement 1 - Source Data 1/
- Figure 5 - Supplement 1 - Source Data 1/Uncropped Labelled/
- Figure 5 - Supplement 1 - Source Data 1/.DS_Store
- __MACOSX/Figure 5 - Supplement 1 - Source Data 1/._.DS_Store
- Figure 5 - Supplement 1 - Source Data 1/Uncropped Originals/
- Figure 5 - Supplement 1 - Source Data 1/Uncropped Labelled/Panel B - actin blot.pdf
- __MACOSX/Figure 5 - Supplement 1 - Source Data 1/Uncropped Labelled/._Panel B - actin blot.pdf
- Figure 5 - Supplement 1 - Source Data 1/Uncropped Labelled/Panel B - DnaJC7 blot.pdf
- __MACOSX/Figure 5 - Supplement 1 - Source Data 1/Uncropped Labelled/._Panel B - DnaJC7 blot.pdf
- Figure 5 - Supplement 1 - Source Data 1/Uncropped Labelled/Panel C - DnaJC7 blot.pdf
- __MACOSX/Figure 5 - Supplement 1 - Source Data 1/Uncropped Labelled/._Panel C - DnaJC7 blot.pdf
- Figure 5 - Supplement 1 - Source Data 1/Uncropped Labelled/Panel C - actin blot.pdf
- __MACOSX/Figure 5 - Supplement 1 - Source Data 1/Uncropped Labelled/._Panel C - actin blot.pdf
- Figure 5 - Supplement 1 - Source Data 1/Uncropped Originals/Panel C - actin blot.tif
- __MACOSX/Figure 5 - Supplement 1 - Source Data 1/Uncropped Originals/._Panel C - actin blot.tif
- Figure 5 - Supplement 1 - Source Data 1/Uncropped Originals/Panel C - DnaJC7 blot.tif
- __MACOSX/Figure 5 - Supplement 1 - Source Data 1/Uncropped Originals/._Panel C - DnaJC7 blot.tif
- Figure 5 - Supplement 1 - Source Data 1/Uncropped Originals/Panel B - actin blot.tif
- __MACOSX/Figure 5 - Supplement 1 - Source Data 1/Uncropped Originals/._Panel B - actin blot.tif
- Figure 5 - Supplement 1 - Source Data 1/Uncropped Originals/Panel B - DnaJC7 blot.tif
- __MACOSX/Figure 5 - Supplement 1 - Source Data 1/Uncropped Originals/._Panel B - DnaJC7 blot.tif
- Figure 5 - Supplement 1 - Source Data 1/Uncropped Originals/Panel C - actin blot.sgd
- Figure 5 - Supplement 1 - Source Data 1/Uncropped Originals/Panel B - actin blot.sgd
- Figure 5 - Supplement 1 - Source Data 1/Uncropped Originals/Panel B - DnaJC7 blot.sgd
- Figure 5 - Supplement 1 - Source Data 1/Uncropped Originals/Panel C - DnaJC7 blot.sgd
